# Supplementary material for: Bridging the Gap Between hiPSC-CMs Cardiotoxicity Assessment and Clinical LVEF Decline Risk: A Case Study of 21 Tyrosine Kinase Inhibitors
Source: Pharmaceuticals (Basel). 2025 Mar 23;18(4):450. doi: 10.3390/ph18040450 (PMC12030206; doi:10.3390/ph18040450)
Supplement: Supplementary file 1 [file pharmaceuticals-18-00450-s001.zip]

Archive with 1 entries (1 files):
- pharmaceuticals-3505712-supplementary.pdf
